# Supplementary material for: T3SS-Independent Uptake of the Short-Trip Toxin-Related Recombinant NleC Effector of Enteropathogenic Escherichia coli Leads to NF-κB p65 Cleavage
Source: Front Cell Infect Microbiol. 2017 Apr 13;7:119. doi: 10.3389/fcimb.2017.00119 (PMC5390045; doi:10.3389/fcimb.2017.00119)
Supplement: Data Sheet 1 — Alignment of informative AA sequence regions in fasta format. [file DataSheet1.FASTA]

>Ec_peptidaseM85_WP_000701341.1_ 
MK-IPSLQSN-F----NFSAPAGYSAPIAPNRAENAYADYVLDIGKRIPLS-AADL-SNVYESVIRAVHDSRSRLIDQHT
VDMIGNTVLDALSRSQTFRDAVSYGIH--------NEKVHIGCIKYRNEY-ELN----EESSVKI----DDIQSLTCNEL
YEYDVGQEPIFPIC--EAGENDNEEPYVSFSVAPDTDSYEMPSWQEGLI-HEIIH-HVTGSSDPSG-DSNIELGPTEILA
RRVA------QELGWSVPDFKGYAEPEREAHLRLRNLNALRQAAMRHEENERAFFERLGTISDRYEASPDFTEYSAVSNI
GYG---FIQQHDFPGLAINDNLQDAN--QIQLYHGAPYIFTFGDVDKHNQR-----------------------------
--------------------------------------------------------------------------------
--------------------------------------------------------------------------------
--------------------------------------------------------------------------------
--------------------------------------------------------------------------------
--------------------------------------------------------------------------------
-----------------------------------------------------
>Ea_peptidaseM85_WP_059259707.1_
MK-IPVLQSG-F----NFFAPAGYSAAVAPNRADNAYADYVLDIGKQIPLS-AADL-SNVYENVIRAVHDSRSRLIDQHT
VDMIGNTVLDALSRSQTFRDAVSYGIH--------NKEVYIGSIKYRNEY-ERN----EESPVKV----DDIQSLTCTEL
YEYDVGQEPILPIC--EAGENDNEEPYVSFSVAPDTDSYEMPSWQEGLI-HEIIH-HVTGASDPSG-DSNIELGPTEILA
RRVA------QELGWSVPDFKGYAEPEREAHLRLRNLNALRQAAMRHEENERAFFERLGMIGDRYEASPDFTEYSAVSNI
GYG---FIQQHDFPGLAINDNLQDAN--QIQLYHGAPYIFTFGDVNKHNQR-----------------------------
--------------------------------------------------------------------------------
--------------------------------------------------------------------------------
--------------------------------------------------------------------------------
--------------------------------------------------------------------------------
--------------------------------------------------------------------------------
-----------------------------------------------------
>Cr_peptidaseM85_WP_012905901.1_
MK-IPSLQPS-F----NFFAPAGYSAAVAPNRSDNAYADYVLDIGKRIPLS-AEDL-GNLYENVIRAVRDSRSKLIDQHT
VDMIGNTILDALSRSQTFRDAVSYGIH--------NKEVHIGCIKYRNEY-ELN----GESPVKV----DDIQSLTCTEL
YEYDVGQEPILPIC--EAGENDNEEPYVSFSVAPDTDSYEMPSWQEGLI-HEIIH-HVTGASDPSG-DSNIELGPTEILA
RRVA------QELGWTVPDFIGYAEPDREAHLRGRNLNALRQAAMRHEDNERTFFERLGMISDRYEASPDFTEYSAVSNI
EYG---FIQQHDFPGLAIDDNLQDAN--QIQLYHGAPYIFTFGDVDKHNQR-----------------------------
--------------------------------------------------------------------------------
--------------------------------------------------------------------------------
--------------------------------------------------------------------------------
--------------------------------------------------------------------------------
--------------------------------------------------------------------------------
-----------------------------------------------------
>Se_peptidaseM85_WP_000704096.1_
MK-ISSSTPC-L----NFAPQKEYSAAVVPHPSKNAYADYVLETGKRIPFS-AADL-SNLYQSVIYAVHSSRSRLIDQHT
ANMIGNTVLDALSRSQTFRDAVIYGIH--------NKEVQLGCITYRNEY-EIN----EDSPVGV----DSIHLLTHSEL
YEYEAGQEPILPIC--EARKDEHEEAYISFSAAPDTDSCEMPSWQEGLI-HEIIH-HVTGAGDPLE-DGNIEPGPTEILA
RRIA------QELGWSIPEFTGYASPDRVAHLRTRNLNALRQTATRHEDNEEAFFERLDVISEGYEASADFTEYPVMSDM
VKE---LNKPHDFPGLVINDNTMDADPDQIQLYHGQPYIFTF--VDKHNQR-----------------------------
--------------------------------------------------------------------------------
--------------------------------------------------------------------------------
--------------------------------------------------------------------------------
--------------------------------------------------------------------------------
--------------------------------------------------------------------------------
-----------------------------------------------------
>Ya_peptidaseM85_WP_042839961.1
MK-ITSLQPS-F----NFSAQEGYSAAVAPNHSDNAYADYVLDIGKRIPFS-TADL-GNLYENVIHAVHDSLSRLIDQHT
ADMIGNTVLDALSRSQTFREAVSYGIH--------NNEVHLGCIKYRNEY-ELN----GESPVEV----DDIQSLTCTEL
YEYDVGQEPVFPIC--EAGEDDHEEPYVSFSVAPDADSYEMPSWQEGLI-HEIIH-HVTGASDPSR-DSNIELGPTEILA
RRVA------QELGWPIPDFIGYADPDREAHLRARNLNALRQAATRHESNEGAFFERLDMISDKYEVSPDFTEYAVVSNI
EYG---LIQQHDFPGLAIDDNLQDAN--QIQLYHGAPYIFTFGGADRHNQR-----------------------------
--------------------------------------------------------------------------------
--------------------------------------------------------------------------------
--------------------------------------------------------------------------------
--------------------------------------------------------------------------------
--------------------------------------------------------------------------------
-----------------------------------------------------
>Yf_hypothetical-protein-M85_WP_050151262.1_
MK-IPSLQPS-F----NFSAQAGYSAAAVPNHSDNAYADYVLDIGQRIPLS-AADL-GNLYQNVIHAVHDSCSRLIDQHT
VDMIGNTVLDALSRSQTFRDAVSYGIH--------NKEVHLGYIKYRNEY-EIN----GESPVEV----DDIQSLTCAEL
YEYDVGQEPIFPIC--EAGENDHEKPYVSFGVAPDADSYEMPSWQEGLI-HEIIH-HVTGASDPSR-DSNIELGPTEILA
RRVA------QELGWPIPDFIGYTAPDREAHLRSRNLNALRQAATRHEDHEEAFFERLDMISDKYEASPDFTEYPVVSDI
MDN---LIQPHDFPGLTIDDNSPDIN--QIQLYHGAPYIFTF--ADRHNQR-----------------------------
--------------------------------------------------------------------------------
--------------------------------------------------------------------------------
--------------------------------------------------------------------------------
--------------------------------------------------------------------------------
--------------------------------------------------------------------------------
-----------------------------------------------------
>An_hypothetical-protein-M85_WP_051296919.1_
MK-NRNE---------------------------DAYASYVCGNDHEFSLS-DDVL-TRLTIELRTAVSRSYHNLLDRHT
AYAIEDTIREALLMSQAFQRIIDFSIR--------EDNEQLGFINYRNVY-EL--SENSEDRRLRSISIQEIEESNAE--
------NMPIIIHG--EAGEDANEHPYVNISPAPSYTSRDYNHWQSSLI-HELIH-HLTGASDPE--SNEDRLGPTEILT
QRVA------IDLNWHIPQFRSYNSPERLQAIRARNFRSLLESIDRHPRRENELLERLISISENVGASSDFSSLSESSND
SSVSTAACRFEHG-------------------------------------------------------------------
--------------------------------------------------------------------------------
--------------------------------------------------------------------------------
---------------------------------------DSDDDFTGSTFFR-GAKAA---------NYLCHKKVK--II
FENDLSLEYWHLKKYNLIIAELAVSRVENGSGF-YNKKYKSWKEWYHSSAWK-TILGTGIYDYGLSEIGKNASSKPYGFI
FEDGSFSVGVTSD-DAKKYGYNDTWTNYFKDDK-----ETI-YAGQMFFDKNGRPIALTITNKISGYLGKG---LSSLYI
-KGGWTWNIKDTWDIHNFKD-NYESLDRYAPRFLI-KNKL-------------
>An_hypothetical-protein-M85_WP_051297188.1_
M------QNN-QDQVNQ----------NEIFRKMDDYAEYVVTNGARAELS-SRQI-EEMIIDVRRTINDRASFLVDRHT
AIAIEDTIHEALLFSQTFRQAVVFSLREERNNLNF-----SHNSVLPNLYYMNLYELRDRHRR-FQDRPEEITRSTVD--
------TVPIIGISSNSNLTDNIYQDIITISVAPNYLSEHYPIWQYTLI-HEIIH-AITNAGDPP--EGEERIGPTDILA
YRIA------SEMDLRIQRFNNYYSLERIRAIYEHDFACLCETIYRHHEHPTEVINRLFAIN------------------
------LPDHLFC-------------------------------------------------------------------
--------------------------------------------------------------------------------
--------------------------------------------------------------------------------
---------------------------------------DDNDVQLGSAFFM-GASASH------CKNNLFAAKYEN-II
FSENLPLTQFHLEKYNLVIAAMAVNRAEQGSGF-YKEECESWKEWYKSKEWRKYLFGKGIFEHGKYEAKGSFIYGPYGLL
FDDGSFAVGVKGK-DIEEYGYNDNWTTLSGKNW-----YPLEYAGQIYFDKNGRPIAIVMTNPPIGLLGDG---WSFIYN
-KGKWEYESKDDWDERRFAG-RTESLDPYAPRFLI-KNI--------------
>An_hypothetical-protein-M85_WP_051297127.1_
-------------------------ALNSLFAQSNQYAEFVCTEGQRNIDQIDDNFISNYMIQIRHAIDLSAGYIIDEET
AFNIEETIHEAFTESPTFRLAMAFSIGESRSNLNFEQNPVLSEVRYRNYYLRNPNSNVRLENLAAYDLDTALSNLNSP--
------PVLSNIYF--SLPEGNINHPYIAIPVVPNPESYFYPLWQACLI-HEIIH-AITNAMDPS--LDGPRLGPTEILT
QYVVTEMNVVIRYPQSRVMFNSYDDPDRIRAAQQLEWVALLHCLFR-SENLSERVNRLLEIG------------------
------LSICPFD-------------------------------------------------------------------
--------------------------------------------------------------------------------
--------------------------------------------------------------------------------
---------------------------------------DDQEHLRFP-FFS-GAHGIS------VAKSFFCINHSD-II
FNDGLKLSNLHLIKYDLAAATVAVNLVKNGSGF-NKSEYLLWKDWYHDKEWR-GIFKSGIYDYGKNLFNNECGLVFKDGS
FLVGISGMMLNSL--KKNFGHEDKWVKENKNLI------NNSSFGVMFFDKNGRPVAVVFTVADKGFFGSG---YSFIYN
-KKKWEYVLDENWDMNKFFG-NTKSLDSHAPRFLI--NKY-------------
>An_non-LEE-typeIII-effectorC_CBA76058.1_
MK-RKNMRLN-QQQPNPA---------HETFRRSDGYAAHVITIGERNRLS-EAQL-YDIIVRVRQSIRQSYCFLAEPYT
AFAIEDTIRTAIHLSTTFRNALAFSGSRERRDAGVLRSQDITRLHYRNLYVMRQY--TDRRRL-DQLSLTEILTATAE--
------TVPIVPEEILTFEDARDPDLFVSISISPNHNSVHYPFWQTGLI-HEIIH-AITDAGDPPENEQTARLGPTEILA
NQIA------REISWNIPVFTAYDSVDRNEFISEYEFQSLRQGIYRHHQRGYELLERLCDINHLLTSSPNFAGIDTLSDE
C-----LIPTHSS-------------------------------------------------------------------
--------------------------------------------------------------------------------
--------------------------------------------------------------------------------
---------------------------------------DEDTPAHWGAFLLSGAHATH------QRKDVFATKYKNIVF
NKEELPLTQWHLEKYGLVIAEKAVNRVEHGSGF-YKKKYKSWKEWYQSLAWK-HVFGYGINGYGQAEAEGYFIYSPYGEI
FEDCSFAVGITGT-DIKKWGHNDNWTNLAGENW------SSASAGQMYFDKNGRPVAIVMTNLITGFFGAG---WSFIYN
-EGKWEYESKDDWDKHRFSE-QNESLDRYAARFLI-KNI--------------
>Vc_hypothetical-protein-M85_WP_009600485.1_
MI-KKVLVIS-LFL--AMNTKFVLANNGAPDRDSDEYADYVVNRGANQQLT-YAQM-VALSSAISRSVVSSYGSIVDRHT
AAAIEYTLIDALFNSPTFQHAVSFGLN--------NDIDNVGNILFTNLY-EINEEREGDFSDVDDVDIDDIEDSDAD--
------QVPIFANH--EAKEDNNGTPIVNVGAAPHINTSEYFWWQESLI-HEVIH-QITASQDT---DELDRHGPTEILA
QRIA------NELNWPIPTFKGYADPERTRAIAERGFRALLQTIDRHPSETVALLERIATISRGLKASASFSLLTSFCSS
GIIE--LPKLPDF-------------------------------------------------------------------
--------------------------------------------------------------------------------
--------------------------------------------------------------------------------
---------------------------------------DDDDFSMGAAFFT-GASASNL-GECSLDAAGRVEPVSSSIT
FEGGQLLIQRDLKNLNLLVAKLAFLRAKNNGGF-YSKNWESWKHWYKDSGWK-NLFGFGIYGYGLDEAEGNDIYSPYGLT
FNDGSFSIGVVGQ-DVKESTKSDNFTKLSGTNW-----HTIKYAGQMFFDMNGRPVALVITDVLTGGFGSG---WSFVYN
-NGKWEYESKDDWDDRRFQGSSTLSLDSNAPKFSTH-----------------
>Vsp-AND4_hypothetical-protein-M85_WP_009841419.1_
MI-GKSLSVA-ILLVLAMNTKFVLANNDRPDQHSDEYADYVVNTGADQQLT-YSQL-VALSSAISRSVVSSYGSIADRHT
SAAIEYTLIDALFNSPTFQHSVAFGLN--------NNRENVGQILFTNEY-EISEEREGDFSDVDDVEIDDIAYSDAD--
------QVPLIASH--EAREDDYGNPVVNIGAAPRIDSSEYSWWQEALI-HEVIH-HITGSSDT---DEVDRHGPTEILA
QRIA------NELHWPIPIFKGYADPERTQALKERNFQALLHTIHRHPYEAEALLNRLATISSGLKASPRFSLLTSFCSS
GIID--LPKLPDF-------------------------------------------------------------------
--------------------------------------------------------------------------------
--------------------------------------------------------------------------------
---------------------------------------DDDDFSMGAAFFT-GASASSS-GSCSLDAAGRVDPVSSSIT
FEGGQLLIQRDLKNLNLLVAELAFMRAKNKGGF-YSKKSKSWKHWYKDSAWK-HLFGYGIYGYGLEEANGNSIYDPYGLT
FNDGSFSIGVVGQ-DVNKNTISDNFTRLAGTNW-----HTIKYAGQMFFDKNGRPVVLVITDALTGGFGSG---WSFIYN
-NGKWQYESKDDWDDRFFKG-STLSLDPHAPKFKL------------------
>Vsp-HIOOD65_hypothetical-protein-M85_WP_063524616.1_
ML-KYPVLLA-TLILTVVTPRDAFAESEKPERDSDDYANYVVITGMQQPLT-RTQR-AAISSAITQSVVSSYGSIIDRHT
AASIEYTLIDALFNSPTFQHAISFGLH--------NNEENVGQILFTNEY-EVNEEREGDFSDIDEVEIDDIEDSDAD--
------QVPIIASH--EARENDYGTPVVNIGVAPSIHSSDYPWWQEALI-HEVIH-HITGSSDT---DSLSRHGPTEILA
QNVA------NELNWPIPTFSGYGDPSRIQALKERNFSALIQTINRHPSEASALLQRISIIARGSKASTSFSLLTSFCSS
MNVD--LPDRPNF-------------------------------------------------------------------
--------------------------------------------------------------------------------
--------------------------------------------------------------------------------
---------------------------------------DDDDFSMGAAFFT-GASASNS-GQCSFDVKDRAKPISDSIH
FEGGQSLIKRDLINLNLSVAKLAFLRAKNGGGF-YNKDWASWKSWYKASAWK-HLLGFGLYGYGQEQAQGNDIYNPYGIR
FNDGSFSIGVVGR-DINNGTRSDNFTTLAGTNW-----HTIRYAGQMFFDLNGRPVALVITDPLTGGLGSG---WSFVYT
-NGQWQYESQDDWDERLLNH-SVLSMDSDAPQFSL------------------
>Vl_hypothetical-protein-M85_OCH63296.1_
ML-KYPVLLA-TLILTVVTPRDAFAESERPERDSDDYANYVVNTGIQQPLT-RTQR-AAISSAITQSVVSSYGSIIDRHT
AASIEYTLIDALFNSPTFQHAISFGLH--------NNEENVGQILFTNEY-EVNEEREGDFSDVDEVEIDDIEDSDAE--
------QVPIIASH--EARENDYGTPVVNIGVAPSIHSSDYPWWQEALI-HEVIH-HITGSSDA---DSLNRHGPTEILA
QNVA------NELNWPIPTFSGYGDPSRIQALKERNFSALIQTINRHPSEASALLQRISIIARGSKASTSFSLLTSFCSS
MNVD--LPDRPNF-------------------------------------------------------------------
--------------------------------------------------------------------------------
--------------------------------------------------------------------------------
---------------------------------------DDDDFSMGAAFFT-GASASNS-GQCSFDVKDRAKPISDSIH
FEGGQFLIKRDLINLNLSVAKLAFLRAKNGGGF-YNKNWASWKSWYKASAWK-HLLGFGLYGYGQEQAQGNDIYNPYGIR
FNDGSFSIGVVGR-DINNSTRSDNFTTLAGTNW-----HTIRYAGQMFFDLNGRPVALVITDPLTGGLGSG---WSFVYT
-NGQWQYESQDDWDERLLNH-SVLSMDSDAPQFSL------------------
>Vspl_hypothetical-protein-M85_WP_032554400.1_
MF-KYPALLA-TLILTVVTPRDAFAESERPKRDSDDYAYYVVNTGMQQPLT-RTQR-AALSSAITQSVVSSYGSIVDRHT
AASIEYTLIDALFNSPTFQHAISFGLH--------NNEENVGQILFTNEY-EVNEEREGDFSDVDDVEIEDIEDSDAE--
------QVPIVASH--EARENDYGTPVVNIGVAPSIHSSDYPWWQEALI-HEVIH-HITGSSDT---DSLNRHGPTEILA
QNVA------NELNWPIPTFSGYGDPFRIQALKERNFSALIQTINRHPSEASALLQRISIIARGSKASTSFSLLTSFCSS
MNVD--LPDRPNF-------------------------------------------------------------------
--------------------------------------------------------------------------------
--------------------------------------------------------------------------------
---------------------------------------DDDDFSMGAAFFT-GASASNS-GQCSFDVKDRAKPISDSIH
FEGGQFLIKRDLINLNLSVAKLAFLRAKNGGGF-YNKNWASWKSWYKASSWK-HLLGFGLYGYGQEQAQGNDIYNPYGIR
FNDGSFSIGVVGR-DINNSTRSDNFTTLAGTNW-----HTIRYAGQMFFDLNGRPVALVITDPLTGGLGSG---WSFVYT
-NGQWQYESQDDWDERLLNH-SVLSMDSDAPQFSL------------------
>Vsag_hypothetical-protein-M85_WP_039981518_
MF-KRRVFAV-LLSLSSLTITPATANNEKPHYGSDEYADYVISKGSEHRLT-ATQL-SELSSAISRSVVASYGRLIDRHT
AASIEYTLIDALMNSPTFQSAVSFGIN--------NQQETLGRIQFSNEY-EIN-PDQDMFEDIDEIEAWEIEESDAT--
------NSPLICIN--EAKEDDEGNPIVNICLAPSTHSEEYSWWQEALI-HEMIH-HITGSSDP---DSEVRYGPTEILA
QRVA------RENNWFVPSFRGYSDPERTEGIQRRNFNALIDTINRHPAAASELMSRLATIASGLRASNQFTLLTSYCSS
SQID--LPPLPDF-------------------------------------------------------------------
--------------------------------------------------------------------------------
--------------------------------------------------------------------------------
---------------------------------------DDDHFNMGAAFFT-GASASQSVGRCSIDNALRVQSVTEDIR
FAAGYPLIKRDFKNLNLLVAKQAFLRVKNRGAF-YAKNWSSWKAWYQASAWK-HAFGYGLYGYGLEQAIGNDLYNPYGLV
FNDGSFSVGVVGK-DVTSSTKSDNFTTLAGTNW-----HTIKYAGQMFFDRNGRPVALVITDMMTGVVGSG---WSFIYS
-EGKWLYEPHDDWDDRYFAN-SELSLDAHAPQFIR------------------
>Va_hypothetical-protein-M85_WP_021710670.1_
MF-KHRVFAV-LLSLSSLTITPVMANNEKPHYGSDEYADYVLSKGNEHRLT-ATQL-SELSSAISRSVVASYGRLIDRHT
AASIEYTLIDALMNSPTFQSAVSFGIN--------NQQETLGRIQFSNEY-EIN-PDQDMFEDIDEIEAWEIEESDAT--
------NSPLICIN--EAKEDDEGNPIVNICLAPSTHSEEYSWWQEALI-HEMIH-HITGSSDP---DSEVRHGPTEILA
QRVA------RENNWFVPSFRGYSDPERTEGIQRRNFNALIDTINRHPAEASELMSRLATIASGLRASNQFTLLTSYCSS
SQID--LPPLPDF-------------------------------------------------------------------
--------------------------------------------------------------------------------
--------------------------------------------------------------------------------
---------------------------------------DDDHFNMGAAFFT-GASASQSVGRCSIDNALRVQPVTEDIR
FAAGYPLIKRDFKNLNLLVAKQAFLRAKNSGGF-YAKNWSSWKAWYQASAWK-HAFGYGLYGYGLEQAMGNDLYNPYGLV
FNDGSFSVGVVGK-DVTSSTKSDNFTTLAGTNW-----HTIKYAGQMFFDRNGRPVALVITDMMTGVVGSG---WSFIYS
-EGKWLYEPHDDWDERYFAN-SELSLDAHAPQFIR------------------
>Pd_apoptosis-induced-protein_BAF99004_
MTAIFSL---------AINSNFVLANNDKPDASDDKYADYVVRLGSEHPLN-HTQI-IELSSAVSRAVLLSYPNIIDRYT
AAATEYTVIDALFHSPTFRHIVSFGLH--------NQQENLGHIRYTNEY-EINNNREDEFSLVSEVSYDDIKNSNAQ--
------QVPLIAFN--EAREDRAGTPIVNMGVAPSLFSGRYSWWQEALI-HEIVH-HVTGSSDT---HEENKQGPTEILA
QMVA------AELHWTIPTFKGYSDPARVEAIQERDFHSLLEMFQRHGSELGFLFTRLATIAKGKKASPDFGTLTSFCSE
GIRS--FPKYPDH-------------------------------------------------------------------
--------------------------------------------------------------------------------
--------------------------------------------------------------------------------
---------------------------------------DDD-FNGGGAFFL-PSASADSSVECTFDVLNRIEPVDDSIK
FEGGNLLIKNDFKNLNLRVAQLSFLNAKKGSGF-YRKNWDSWKSWYQASSWK-NGLNSGLYGYGHDESEGNLIYSPYGIT
FNDGSFSIGFSSRKHINDNTKDDNFVKLNNANW-----SSFYYAGQMFFDKNKRPVALVITEPLNAAFGAG---WSYIYK
-DGKWHYEAQDDWDQRLFKD-STLSLDPHAPQFIN------------------
>Drosophila_bipectinata-XP_017099943.1_
--------------------------------------------------------------------------------
--------------------------------------------------------------------------------
--------------------------------------------------------------------------------
--------------------------------------------------------------------------------
--------------------------------------------------------------------------------
--------------------------------------------------------------------------------
--------------------------------------------------------------------------------
-------------------------------------------------------------------------KAEESVI
SENLETLDKNILKSRNLLILQREFSRTMSKDGL-FNNEYNTFKDYFNAKWNN-TLVRDAYGMSGQEFWVKSLRHWNFGYY
FKDGSFSVAFSSK-HIQ-NGDSDNWLFINGNEISDWDPWLRNIYGMFFFDKFGRPVIFFAALSDYPHCCIYRSHWVYEYR
PDNSWDWIENFSEWEP-----SLLSKNSGALRFIVDKNHIHSS----------
>Candidatus_Hamiltonella_defensa_WP_015874047_
--------------------------------------------------------------------------------
--------------------------------------------------------------------------------
--------------------------------------------------------------------------------
--------------------------------------------------------------------------------
--------------------------------------------------------------------------------
--------------------------------------------------------------------------------
------------------------------------------------------------------------MEAEIGMK
KKSLNLKSIIVISVLLLLFSNHYTYAEKKYDFTKYCFSG----------------------------------RPVNHVI
FNDNTPLYEWELKALNLTIVEKVFNRAKNGGGF-YKKNYPSWKDWYHKSYWK-TAFGYGIYDYGLEEAKGNSIYRPYGIE
FNDGSFSIGFTGD-DVK--YGDDNWKTLSGSNWG---ISTERYAGQIFFDKNGRPVAIVSTDPLTGAFGSG---WSYLYD
-KGKWEYESKDDWDNRRFGD-NTESLDHNAPKFLKSSTGIMAKIFYSILHSFV
>Bacteriophage_APSE-2_hyp_proteinD_YP_002308522.1_
--------------------------------------------------------------------------------
--------------------------------------------------------------------------------
--------------------------------------------------------------------------------
--------------------------------------------------------------------------------
--------------------------------------------------------------------------------
--------------------------------------------------------------------------------
------------------------------------------------------------------------MEAEIGMK
KKSLNLKSIIVISVLLLLFSNHYTYAEKKYDFTKYCFSG----------------------------------RPVNHVI
FNDNTPLYEWELKALNLTIVEKVFNRAKNGGGF-YKKNYPSWKDWYHKSYWK-TAFGYGIYDYGLEEAKGNSIYRPYGIE
FNDGSFSIGFTGD-DVK--YGDDNWKTLSGSNWG---ISTERYAGQIFFDKNGRPVAIVSTDPLTGAFGSG---WSYLYD
-KGKWEYESKDDWDNRRFGD-NTESLDHNAPKFLKSSTGIMAKIFYSILHSFV
>Operophtera_brumata-Apoptosis_KOB68847.1_
--------------------------------------------------------------------------------
--------------------------------------------------------------------------------
--------------------------------------------------------------------------------
--------------------------------------------------------------------------------
---------------------------------------------------QRTDTGSYCFGTRGTTTPSTGSGNNQVRL
ARHHIIPVRILINFFNSAVQRNGEHNTVLSDIMNLMGLLSDDALTPYPGSDSLREFIRRDLHNIRNLQTLSVMDSETENS
PPLDVLFSADYLVRSVCLWIPANIFIGPVPEIRSEDPRDQFEENSRYIIGEENFQRLDTLRRLMISYVDTET--------
-------------------------------------------------------------------------LEQDPNC
-LIPIETVKTSIKSYNLIIVAKVLERAKKNSGFTVKSSYNSWKDWYAASHWD-----YDIYGSGKAMAGQGLIYNAYGYK
FSDNSFAVGILGT-DAK--NGKDNWVNMKNDFTET--ESVKDYAGQVYFDKNGRPVTIVITSNAWGQAGSG---WSFIYN
-NGKWEYESTDSWDERRFAG-RTESLDSKAPRFLI------------------
>Danaus_plexippus-hypothetical-EHH67559.1_
--------------------------------------------------------------------------------
--------------------------------------------------------------------------------
--------------------------------------------------------------------------------
--------------------------------------------------------------------------------
---------------------------------------------------MSRERIWVPVALDEVIGPMGGPSNNRISL
ARHHIIPVRTLQSFFDAAVSENHEGNVELTGLMSLMGFLSDDALNQYGGTNSLNRYIRSDLVQMRRLQSYYINQEFQFNN
PPVDILFSADYLVRSVFQWIPANIFIGPAPQLRSDDPGDAFEVNSRYIIGEEAYQRLVTINRMMESYVQTRE--------
-------------------------------------------------------------------------RATYNEV
---PLELIKMSMHEENLIIVSEVLDRAIKHKGF-YSKNYGSWKDWYADSTWE-----FGIYADGISMAGQGWVYDPYGYK
FNDNSFAVGILGT-DAR--GKSDNWVNLSHDFTTT--EGTRDYAGQVFFDKNGRPVAIVITSRQWADVGSG---WSFIYN
-NEKWEYERTDSWDERRFAG-RTESLDTTAPKFVMS-----------------
